# Supplementary material for: Waveform engineering analysis of photoacoustic radar chirp parameters for spatial resolution and SNR optimization
Source: Photoacoustics. 2019 May 2;14:49–66. doi: 10.1016/j.pacs.2019.04.003 (PMC6517623; doi:10.1016/j.pacs.2019.04.003)
Supplement: Transparency document [file mmc1.zip]

Archive with 3 entries (3 files):
- ConflictOfInterest_AM.pdf
- ConflictOfInterest_NB.pdf
- ConflictOfInterest_ZS.pdf
